# Supplementary material for: Evaluating Georgia’s Cystic Fibrosis Newborn Screening Algorithm to Inform Improvement Recommendations
Source: Int J Neonatal Screen. 2025 Sep 29;11(4):87. doi: 10.3390/ijns11040087 (PMC12551103; doi:10.3390/ijns11040087)
Supplement: Supplementary file 1 [file IJNS-11-00087-s001.zip]

Archive with 1 entries (1 files):
- IJNS-3757444-supplementary.pdf
